# Supplementary material for: Modeling Analysis of a Polygeneration Plant Using a CeO2/Ce2O3 Chemical Looping
Source: Materials (Basel). 2022 Dec 29;16(1):315. doi: 10.3390/ma16010315 (PMC9822425; doi:10.3390/ma16010315)
Supplement: Supplementary file 1 [file materials-16-00315-s001.zip]

Archive with 1 entries (1 files):
- materials-1909677-supplementary.pdf
